# Supplementary material for: Toxoplasma gondii-induced host’s high secretion of 25-hydroxycholesterol for immunoprotection
Source: Parasit Vectors. 2025 Aug 4;18:333. doi: 10.1186/s13071-025-06890-0 (PMC12323074; doi:10.1186/s13071-025-06890-0)
Supplement: Supplementary file 1 — Additional file 1: The primers used in the qRT-PCR experiment [file 13071_2025_6890_MOESM1_ESM.xlsx]

## Sheet: Sheet1
Primer name	Forward Primers（5，-3，）	Reverse Primers（5，-3，）
GAPDH	AGGTCGGTGTGAACGGATTTG	TGTAGACCATGTAGTTGAGGTCA
CH25H	AATACATGAGCGTCTGGGAGC	CCACGGAAAGTCGTAACCTG
CYP7B1	GGAGCCACGACCCTAGATG	TGCCAAGATAAGGAAGCCAAC
HSD3B7	GGGAGCTGCGTGTCTTTGA	GTGGATGGTCTTTGGACTGGC
Srebf1	GATGTGCGAACTGGACACAG	CATAGGGGGCGTCAAACAG
Srebf2	GCAGCAACGGGACCATTCT	CCCCATGACTAAGTCCTTCAACT
Hmgcr	CTGGAATTATGAGTGCCCCAAA	ACGACTGTACTGAAGACAAAGC
Lss	TCGTGGGGGACCCTATAAAAC	CGTCCTCCGCTTGATAATAAGTC
Hmgcs1	AACTGGTGCAGAAATCTCTAGC	GGTTGAATAGCTCAGAACTAGCC
Acaca	ATGGGCGGAATGGTCTCTTTC	TGGGGACCTTGTCTTCATCAT
Abca1	AAAACCGCAGACATCCTTCAG	CATACCGAAACTCGTTCACCC
Abcg1	CTTTCCTACTCTGTACCCGAGG	CGGGGCATTCCATTGATAAGG
Acat1	CAGGAAGTAAGATGCCTGGAAC	TTCACCCCCTTGGATGACATT
Acat2	CCCGTGGTCATCGTCTCAG	GGACAGGGCACCATTGAAGG
Ldlr	TGACTCAGACGAACAAGGCTG	ATCTAGGCAATCTCGGTCTCC
Npc1	TGTTTGGTATGGAGAGTGTGGA	GTCACAGCAGAGACTGACATTG
Npc2	AGGACTGCGGCTCTAAGGT	AGGCTCAGGAATAGGGAAGGG
IL-1β	GCAACTGTTCCTGAACTCAACT	ATCTTTTGGGGTCCGTCAACT
IL-6	TAGTCCTTCCTACCCCAATTTCC	TTGGTCCTTAGCCACTCCTTC
TNF-α	GACGTGGAACTGGCAGAAGAG	TTGGTGGTTTGTGAGTGTGAG
iNOS	CAGCACAGAATGTTCCAG	CAAGTGAAATCCGATGTG
